# Supplementary material for: Association between trunk and gluteus muscle size and long jump performance
Source: PLoS One. 2019 Nov 19;14(11):e0225413. doi: 10.1371/journal.pone.0225413 (PMC6863557; doi:10.1371/journal.pone.0225413)
Supplement: S1 Raw data — (XLSX) [file pone.0225413.s001.xlsx]

## Sheet: Sheet1
	Long jumpers: ID 1-23
	Untrained men: ID 24-45						Muscle cross-sectional area (absolute values, cm2)
					Pesonal best record		takeoff leg side								free leg side
	ID	Age (years)	Height (cm)	Body mass (kg)	long jump distance (cm)	100-m sprint time (s)	RA	OB	PM	QL	ES	Gmax	Gmed	IL	RA	OB	PM	QL	ES	Gmax	Gmed	IL	Subcutaneous fat CSA (absolute value, cm2)
	1	20	173.8	69.1	752	11.34	12.9133	27.0503	23.0581	9.02746	38.0429	64.1083	53.6377	13.0023	12.1273	25.1667	23.6464	7.34903	38.1344	70.9351	56.1798	12.5327	49.7425
	2	22	166.6	61.1	730	11.1	11.0124	30.5703	22.9345	7.01779	32.046	66.1987	41.0065	9.85061	9.24252	28.0835	25.5696	7.34903	31.2525	64.5081	38.9343	9.92478	36.4658
	3	21	173.8	59.1	727	11.25	9.77646	24.6624	20.7938	6.75824	24.3954	51.7822	41.9617	12.5129	9.32163	25.7748	19.6815	7.36139	24.1507	52.0142	39.5813	12.9652	43.8396
	4	22	178	75.8	722	10.94	12.676	32.9409	23.7107	8.52566	42.9423	71.347	54.9164	12.7131	11.3758	35.178	21.4431	7.54431	42.5715	75.7416	53.2501	13.7736	63.872
	5	22	185.5	70.4	681	11.67	11.9592	31.8557	19.3057	6.45914	26.279	71.9604	41.4093	11.9592	12.2929	31.4429	17.8868	6.94363	28.6348	63.623	43.0695	12.6315	43.3056
	6	19	177	68.1	662	11.36	9.41309	32.1276	20.8383	7.98185	35.262	69.0369	44.6167	13.2396	9.46252	33.0818	20.3983	9.3414	35.3782	61.5387	48.4955	12.5401	36.3941
	7	19	172	70.6	655	11.94	11.0174	32.8914	24.9269	11.6791	37.5885	71.4386	46.2677	12.0655	10.0533	35.6353	24.43	9.96704	37.7228	71.4813	47.0062	11.2992	36.1915
	8	22	168.6	55.2	769	10.94	10.607	28.9759	15.6621	8.70612	27.5842	58.2458	37.5305	12.5228	9.87286	29.3294	17.1848	7.29465	27.3716	56.0974	34.6954	11.707	33.1411
	9	19	178.9	71.8	653	11.2	10.2214	33.5687	23.7132	9.33892	33.6083	66.0126	45.3339	11.01	10.5699	30.7285	21.6985	8.87915	34.691	68.1641	48.0347	13.6376	56.0509
	10	19	174.1	65.9	780	10.56	10.7949	26.1183	21.4563	7.94476	31.8804	63.2019	46.7651	14.8241	9.71218	26.2765	21.2511	7.56409	32.6269	72.2534	43.0328	13.383	48.603
	11	20	180.3	70.8	750	11.26	12.3547	36.1247	20.2129	8.81982	32.5701	68.808	38.5773	12.6587	12.5376	38.5497	20.8729	9.20298	32.7085	66.5222	42.8467	12.372	59.4745
	12	21	179.4	68.4	731	11.06	9.87039	29.6779	22.9048	7.72476	28.7806	64.859	45.7764	11.5464	8.08319	29.6458	23.6341	8.81735	30.731	66.5985	44.8059	11.6007	40.0526
	13	20	173.2	67.2	710	11.3	10.9333	34.3251	15.0837	6.35037	27.7424	63.3331	43.7317	13.4621	11.314	32.8469	18.4752	7.00543	27.3691	61.4441	41.6077	15.5954	38.5892
	14	19	172.5	70.1	696	11.15	9.24747	35.9541	22.1954	11.8232	30.6889	63.147	47.0306	10.6688	9.20544	34.5995	21.9853	10.3524	29.5543	65.7806	46.8201	13.7884	71.0209
	15	21	171.7	63.1	743	10.97	11.7713	29.8287	21.397	8.82476	32.402	62.4298	34.5215	11.1113	10.3129	29.9375	21.9532	8.90881	33.5761	58.3069	38.6383	12.105	58.9406
	16	19	163.1	57.3	779	10.65	10.4216	33.0397	17.2639	8.57758	28.8053	60.9283	54.306	10.654	9.93466	36.8168	16.6361	9.4304	30.0289	58.8287	51.5747	11.2003	28.6669
	17	20	176.4	71.7	657	11.76	11.7095	35.7119	22.6132	7.48252	31.3316	69.1742	51.4099	13.0987	12.0333	35.6822	22.717	8.58252	30.8002	76.3062	48.9593	12.6513	55.0325
	18	20	182.2	61.1	656	11.73	7.3342	26.855	20.4354	5.54699	24.1804	60.0128	39.3677	10.7034	7.01037	24.0666	22.2597	5.36408	24.037	54.2481	40.3412	9.70477	41.825
	19	24	179.7	80.5	760	10.41	16.2776	34.204	28.1354	9.8259	40.4852	80.3253	61.9782	12.0877	15.6003	36.0036	25.8687	7.1142	40.8461	78.5919	55.2856	13.2372	51.2751
	20	20	173.7	55.9	671	11	7.04746	23.9628	17.5853	5.43576	25.6709	55.3619	38.0707	8.18454	6.27869	26.9069	15.9513	6.49621	26.6103	56.1157	36.1847	8.49353	35.1953
	21	23	167.9	66.9	778	11.33	13.598	37.729	23.7947	7.29959	33.2474	73.7427	43.8538	12.7527	13.1704	40.7645	24.7365	7.46026	32.5577	70.6207	49.4293	16.023	50.1702
	22	24	175.5	65.6	788	10.68	12.016	31.1833	23.6242	8.36252	31.9793	73.5809	40.9882	16.3617	11.0347	30.8298	23.8392	7.85331	32.617	64.9475	46.2494	14.6338	42.8162
	23	23	174.2	75.1	746	10.91	11.5093	36.4757	24.2694	8.75308	33.7615	68.2068	47.1222	12.058	10.7974	36.0085	22.366	10.6466	33.1559	70.7581	49.3958	12.4387	58.7082
							Right leg side								Left leg side
	24	24	172.9	64.45	N/A	N/A	6.2378	22.1008	13.9862	6.77185	21.5759	48.8585	41.3674	12.0239	6.53687	26.4893	13.0554	4.97437	22.1283	49.1301	47.0826	10.321	59.14
	25	22	168	68.85	N/A	N/A	7.69043	28.6865	16.3269	5.56946	24.4904	52.597	39.978	10.6537	7.95288	28.8361	17.8864	5.53284	28.775	53.8971	42.7612	10.4736	118.115
	26	23	164.1	63.1	N/A	N/A	7.04957	27.5726	12.3718	8.82569	27.42	55.1147	48.7366	9.82971	7.16248	24.7131	12.5732	7.16247	22.6898	55.4871	51.5259	11.4807	94.9371
	27	24	169.4	66.35	N/A	N/A	6.23474	27.6733	14.859	6.76879	24.2035	54.4739	43.9972	9.30786	5.66101	29.4281	13.4766	6.78101	22.4213	52.4353	43.5822	9.9823	108.2
	28	22	168.1	59.35	N/A	N/A	6.29273	18.2678	13.266	6.16455	18.0969	39.8682	35.0189	6.31409	6.45447	19.4611	13.1073	6.10046	18.6188	38.1531	37.1826	5.32532	95.4651
	29	22	160.5	60.85	N/A	N/A	6.00586	24.8352	15.0787	6.90003	22.7631	47.7997	46.3013	11.0291	6.96106	23.1445	13.15	6.41175	20.8923	51.3031	48.6481	9.59167	58.3405
	30	23	162.3	53.95	N/A	N/A	6.82068	22.1558	11.7828	5.8075	15.9058	42.3401	38.6322	9.54895	7.40967	24.0936	12.2681	4.19007	15.7501	42.276	35.6201	8.28247	102.1
	31	24	167	58.3	N/A	N/A	4.47082	20.5688	11.5417	4.66004	24.054	49.8352	43.457	11.441	4.49829	18.9117	12.0819	4.44947	17.6239	48.6755	36.8256	10.1685	94.9341
	32	23	170.5	63.05	N/A	N/A	5.15747	15.6494	14.8438	4.24804	21.3593	46.5118	34.552	9.66187	4.51966	14.8224	14.5935	4.32434	21.6644	42.5781	27.9236	7.66601	151.578
	33	23	181.5	70.55	N/A	N/A	8.13904	22.4609	16.1041	7.26319	23.88	54.715	54.5715	12.323	7.87353	20.8862	16.4062	7.73315	22.2748	50.8026	46.0419	9.54284	68.6005
	34	26	159.2	58.6	N/A	N/A	5.06897	15.1215	11.5143	4.68445	17.0654	42.1753	30.3497	9.83887	5.08117	16.8518	12.3261	4.73023	16.7572	40.1489	32.7576	8.35877	134.39
	35	23	170.4	65.9	N/A	N/A	6.54297	21.4813	15.4602	5.10864	21.1212	47.11	41.3849	9.66797	5.9967	22.0398	14.7125	6.21033	22.3663	44.8883	42.6849	10.5408	82.0831
	36	24	172.5	79.3	N/A	N/A	8.82264	29.0924	22.4823	9.729	29.0009	50.6561	45.5658	11.8164	9.17359	33.4259	22.3877	9.48486	27.9907	55.3619	47.1222	11.9751	176.859
	37	23	170.1	68.6	N/A	N/A	5.8136	34.9457	16.8884	6.10351	22.2351	51.2421	42.8711	9.39636	5.16052	33.8867	16.1774	6.55823	23.1354	47.5616	43.0908	11.3922	88.1042
	38	21	180.5	70	N/A	N/A	4.20838	17.5507	14.8682	6.35681	23.2117	46.5637	38.3179	9.16137	3.93372	17.8864	13.9618	5.10864	21.2006	46.3318	39.6484	9.93957	129.153
	39	21	170.8	68.6	N/A	N/A	5.74646	21.7102	14.5538	5.08117	21.3715	48.4192	37.1765	9.53979	6.09131	24.4507	14.4379	5.86243	22.229	46.3135	38.7054	11.4136	133.337
	40	20	170.9	61.6	N/A	N/A	6.77795	20.227	13.7299	6.82984	26.4343	51.0651	40.271	14.0961	6.35987	22.5433	14.0595	6.47278	24.8932	49.353	39.6027	9.89074	66.4062
	41	21	171.6	62.75	N/A	N/A	6.82068	22.8272	15.0147	5.39245	26.001	45.7825	41.7267	11.4502	6.31103	24.9542	13.7146	6.72302	26.059	45.4315	39.6057	12.2101	57.2052
	42	20	179.9	70.8	N/A	N/A	7.13501	21.5668	16.9128	6.46057	23.9532	46.8689	41.6107	11.8347	6.82067	27.1057	17.7643	5.37415	25.2869	48.8953	46.0876	11.1176	82.0648
	43	20	182.9	70.85	N/A	N/A	5.22156	24.4568	14.8163	5.53589	27.4475	53.4943	47.9828	12.088	5.13611	24.6155	14.92	7.32422	28.183	58.6975	48.6542	13.4735	88.6017
	44	22	183.2	74.2	N/A	N/A	6.75049	27.0172	16.5344	7.58057	21.4905	46.6431	51.2024	11.1816	6.52161	26.062	16.2048	8.6792	23.6572	44.9066	52.2278	10.8246	117.752
	45	22	182.2	69.05	N/A	N/A	6.90308	32.8033	19.1223	9.58252	26.1658	50.9247	41.3208	11.6272	6.84509	28.009	18.338	7.8949	22.7722	49.4873	43.8599	12.1765	48.6816
							RA: rectus abdominis OB: internal and external obliques and transversus abdominis PM: psoas major QL: quadratus lumborum ES: erector spinae and multifidus Gmax: gluteus maximus Gmed: gluteus medius and minimus IL: iliacus
